# Supplementary material for: Human kidney is a target for novel severe acute respiratory syndrome coronavirus 2 infection
Source: Nat Commun. 2021 May 4;12:2506. doi: 10.1038/s41467-021-22781-1 (PMC8096808; doi:10.1038/s41467-021-22781-1)
Supplement: Supplementary file 4 — Source Data [file 41467_2021_22781_MOESM4_ESM.xlsx]

## Sheet: source
NO.	Gender	Age	Clinical type	Clinical outcome	Days from admission to AKI	Coexisting Disorder	Anti-hypertensive Medication	creatinine	eGFR	serum urea nitrogen	Total bilirubin	Direct bilirubin	ALT	AST	Total protein	albumin	globulin	albumin/globulin ratio	cholinesterase	prealbumin	uric acid	carbon dioxide	lactate (serum)	phosphorus	magnesium	potassium	sodium	chlorid	calcium	Phosphocreatine kinase	creatine kinase isoenzyme	lactate dehydrogenase	α - hydroxybutyrate dehydrogenas	alkaline phosphatase	ESR	high sensitivity CRP	blood glucose	color	turbidity	Urobilinogen(URO)	Urine Bilirubin(BIL)	Uroketone body(KET)	BLD	Urine protein(PRO)	Urine nitrite(NIT)	Urinary leukocyte	Urine glucose(GLU)	Specific density of urine(SG)	Urine pH
*1	male	91	critical	perish	0	Tertiary Hypertention,Coronary heart disease,dissecting aneurysm of aortic arch	CCB, ARB，Diuretic	552	7.2	46.31	7.6	6.2	33	98	67	23.4	43.6	0.54	2507	0	530	16.8	3.89	0.9	0.6	3.72	123.2	93.4	1.87	2725	59	846	810	78	30	53.99	7.37
*2	male	92	critical	perish	1	Tertiary Hypertention,Coronary heart disease	β Recepter Blocker，Diuretic，ARB, CCB	188	26.3	17.46	48.8	27.6	947	1138	62.3	38.9	23.4	1.66	4118	0.05	518	18.3	5.98	1.52	1.23	4.18	140	102.2	2.14	1171	111	2764	1585	79	12	30.69	5.06	light yellow	clear	normal	-	+-	-	-	-	-	-	1.01	6.5
*3	male	86	critical	discharge	0	Tertiary Hypertention,liver cyst	CCB, Diuretic, ACEI	106	54.84	13.41	16.8	8.6	93	49	75.7	33.1	42.6	0.78	4486	0.18	390	25.9	1.52	1.33	0.95	4.79	142.3	106.2	2.2	664	39	496	433	64	6	15.58	7.11
*4	male	71	severe	discharge	0	Tertiary Hypertention,Parkinson's disease, cerebral infarction	ARB，Diuretic, CCB	114	55.8	10.68	12	3.6	35	74	70.2	42	28.2	1.49	6336	0.17	352	19	1.18	1.33	0.55	3.65	134.3	102.1	2.04	1906	40	404	362	68	45	15.38	5.21	light yellow	clear	normal	-	+-	-	+-	-	-	-	1.025	5.5
*5	male	84	mild/moderate	discharge	1	0		103	57.58	10.66	10.4	2	26	60	64.8	30.3	34.5	0.88	4808	0.05	385	16.8	1.11	0.79	3.74	133.3	104	2.12	2.1	373	30	316	267		44	132.54	6.09	light yellow	clear	normal	-	-	-	-	-	-	+++	1.015	6
*6	male	69	severe	discharge	1	Tertiary Hypertention,pacemaker installation	CCB, ARB, Diuretic	110	59.09	6.05	16.3	4.4	20	22	64	29.2	34.8	0.84	3966	0.07	542	23.2	1.2	1.02	0.78	3.06	137.6	102.3	2.03	259	16	378	359	96	139	48.26	5.03
*7	male	73	severe	discharge	1	Prostatic cancer		94	69.48	13.15	39.6	11.2	14	23	72.3	27.8	44.5	0.62	5012	0.15	398	24.2	1.55	0.9	0.75	4.47	139.3	103.8	1.9	131	14	231	208	49	97	48.16	5.88	light yellow	clear	normal	-	-	-	-	-	-	-	1.018	6
*8	male	91	critical	discharge	1	Diabetes,permanent pacemaker placement		84	70.14	7.02	9.2	2.6	20	28	66.6	36.9	29.7	1.24	7753	0.09	343	22.2	0.59			3.94	138.4	104	2.16	270	16	210	152	236	24	36.53	3.36	red	turbid	normal	-	-	+++	++	-	+	+	1.028	6.5
*9	female	83	mild/moderate	discharge	12	COPD		65	74.34	4.32	9.3	1.8	37	72	65.3	32.6	32.7	1	5689	0.19	197	29.1		1.38	0.8	4.93	138.1	97.4	2.23	86	17	190	173		24	14.81	5.44
*10	male	32	mild/moderate	discharge	7	Hyperuricemia, liver dysfunction		111	75.79	5.01	25.8	5.1	160	87	65	42.6	22.4	1.9	8316	0.28	308	25.3	1.69	1.16	0.94	3.98	144.9	105.9	2.31	107	15	182	147	80	5	1.73	4.89	light yellow	clear	normal	-	-	-	-	-	-	-	1.029	7
*11	male	61	severe	discharge	0	Tertiary Hypertention,Diabetes	CCB	93	76.57	11.72	7.4	3.7	25	28	60.2	36	24.2	1.49	5814	0.1	244	23.9	2.19	0.86	0.6	4.82	134.2	97.2	2.16	196	32	571	559	110	74	15.47	29.91	light yellow	clear	normal	-	-	-	+	-	-	+++	1.01	5.5
*12	female	71	critical	perish	0	Coronary heart disease		67	77.96	6.97	13.6	3.5	14	46	58.5	31.2	27.3	1.14	6673	0.53	255	21.4	1.51	0.93	0.47	3.74	137.5	101.1	1.91	84	15	384	338	65	80	20.06	5.51
*13	female	57	mild/moderate	discharge	0	0		71	80.2	3.01	9.4	2.8	14	27	68.1	45.1	23	1.96	9980	0.19	200	26.3	0.84	1.14	0.82	3.99	140.4	106.1	2.34	68	18	200	175	89	20	8.85	5.86	light yellow	clear	normal	-	-	-	-	-	+++	-	1.01	6
*14	male	72	severe	discharge	1	Primary Hypertention,Coronary heart disease,coronary stent implantation	β Recepter Blocker	80	85.03	4.03	18.7	5.3	48	56	62.3	38	24.3	1.56	6406	0.07	223	22.6	1.22	0.86	0.62	4.08	138.2	102.1	2.02	287	17	291	253	85	71	60.5	5.18	yellow	clear	normal	-	-	-	-	-	-	-	1.02	7.5
*15	male	86	mild/moderate	discharge	0	Tertiary Hypertention	α Recepter Blocker, ACEI, β Recepter Blocker,CCB, Diuretic	72	87.53	7.58	20.8	6.3	13	32	66.3	38.5	27.8	1.38	6533	0.22				0.6	0.65	3.82	140.5	107.9	2.06						70	14.88	5.71	light yellow	clear	normal	-	-	+++	+	-	-	-	1.03	5.5
*16	male	31	mild/moderate	discharge	4	0		99	87.65	5.57	14.7	3.8	26	23	70.2	44.9	25.3	1.77	9008	0.21	390	24.1	1.25	1.13	0.74	4.38	137.5	97.1	2.31	97	23	191	159	73	11	16.16	5.63	light yellow	clear	normal	-	+-	-	+-	-	-	-	1.029	5.5
*17	male	39	mild/moderate	discharge	1	0		93	89.37	5.55	11.5	2.4	61	49	70.4	43	27.4	1.57	10481	0.23	413	21	0.76	1.13	0.74	3.98	139.9	103.8	2.31	133	12	189	156	75	24	2.59	6.23	light yellow	clear	normal	-	+-	-	-	-	-	+	1.03	6
*18	male	58	mild/moderate	discharge	1	Hypertention,COPD,Kidney stone, liver cyst	CCB	83	89.73	3.53	10.1	2.6	18	28	60.7	34.6	26.1	1.33	4654	0.09	319	21.1	0.86	0.99	0.67	3.5	141.7	110	2.07	188	21	225	181	57	93	52.68	5.67	light yellow	clear	normal	-	+-	-	-	-	-	+	1.02	6
*19	female	56	mild/moderate	discharge	1	0		65	89.86	3.37	5.8	1.5	24	26	59.5	38.2	21.3	1.79	6620	0.16	275	22.2	0.79	0.95	0.7	3.67	137.4	104.9	2.05	80	14	242	197	63	22	19.57	6.26	light yellow	turbid	normal	-	-	-	-	-	+++	-	1.013	6
*20	female	64	mild/moderate	discharge	1	Coronary heart disease,Diabetes		62	89.94	4.62	7.8	3.2	23	44	74.8	37.1	37.7	0.98	7656	0.05	218	22		1.15	0.68	3.92	132	96.1	2.16	91	21	289	227		80	106.86	15.72	light yellow	clear	normal	-	++	-	-	+	-	++++	1.036	5.5
*21	female	49	mild/moderate	discharge	1	Renal calculus		67	90.99	5.41	19	8.4	25	17	60.7	31.5	29.2	1.08	3950	0.08	290	21.5	1.58	0.53	0.51	4.23	135.1	98.7	2.3								6.2	light yellow	turbid	normal	-	-	+++	+	-	+++	-	1.005	7.5
*22	female	48	mild/moderate	discharge	8	0		65	95.05	2.96	19.6	4	19	24	68.6	36.4	32.2	1.13	6009	0.24	226	25.7		1.11	0.76	3.49	138.3	99.8	2.15	38	14	146	118		40	27.14	4.88
*23	female	69	critical	discharge	1	0		60	90.35	9.66	18.5	10.8	18	17	72	27	45	0.6	5354	0.11	104	29.6	1.05	1.06	0.77	3.39	138.7	94.4	2.08	57	19	272	232	55	80	7.93	11.3	light yellow	turbid	normal	-	-	++	+-	-	+-	++++	1.024	6.5
median		69			1			84	77.96	6.05	13.6	3.8	25	32	66.3	36.4	28.2	1.24	6009	0.15	313.5	22.4	1.22	1.04	0.74	3.98	138.2	102.1	2.14	133	18	272	227	75	42	19.815	5.71											1.02	6
IQR		56.5			0			67	64.285	4.47	9.35	2.7	18.5	25	62.3	31.35	24.8	0.93	4731	0.075	230.5	21.175	0.955	0.9	0.6275	3.695	136.25	97.3	2.045	86	15	200	173	64	22.5	15.005	5.195											1.013	5.5
IQR		83.5			1			104.5	89.55	10.67	18.85	6.25	36	58	70.2	38.7	34.65	1.565	7164.5	0.2	390	25.025	1.565	1.1475	0.795	4.305	139.95	104.45	2.215	287	30	384	359	85	78.5	48.235	6.245											1.029	6.5
count		23		3	22			23	23	23	23	23	23	23	23	23	23	23	23	23	22	22	19	22	22	23	23	23	23	21	21	21	21	17	22	22	23	2/17	4/17	0/17	0/17	6/17	4/17	7/17	1/17	5/17	7/17	17	17
*24	male	61	severe	discharge	#N/A	Tertiary Hypertention	CCB, Diuretic	80	91.86	4.39	8.8	2.7	19	30	71.5	46.6	24.9	1.87	6747	0.25	215	26.2	0.7	1.31	0.71	4.22	137.1	96.1	2.35	84	17	180	150	75	92	6.1	6.34	light yellow	clear	normal	-	-	+-	-	-	-	+	1.02	7
*25	female	80	mild/moderate	discharge	#N/A	Diabetes,Cancer,atherosclerosis		54	94.99	4.9	9.9	2.8	20	33	64.1	39.4	24.7	1.6	7499	0.12	248	22.5	1.11	1.22	0.71	3.31	139	100.1	2.14	238	20	266	217		44	17.96	12.92
*26	female	54	mild/moderate	discharge	#N/A	Hypertention	ARB, β Recepter Blocker	62	96.49	4.56	10.1	2.4	91	50	69.7	43.3	26.4	1.64	8188	0.2	487	23.5	0.98	1.34	0.85	3.51	138.8	97.9	2.22	93	14	231	175	112	53	22.37	6.26	yellow	clear	normal	-	-	-	+	-	-	-	1.029	6
*27	female	65	mild/moderate	discharge	#N/A	0		58	96.81	4.03	6	1.9	13	27	66.5	41.9	24.6	1.7	5761	0.23	164	30.3	1.55	0.8	0.61	4.11	140.7	102.8	2.22	118	15	165	141		44		5.13
*28	female	48	severe	discharge	#N/A	0		64	96.85	3.1	7.5	1.4	28	25	70.1	43.4	26.7	1.63	7063	0.22	297	25.3	0.65	1.28	0.66	4.66	142	103.4	2.34	68	16	157	130	77	167		5.73	light yellow	clear	normal	-	-	+	+-	-	-	-	1.018	6
*29	male	23	mild/moderate	discharge	#N/A	0		95	97.46	3.87	13.2	3.6	50	26	65.7	40.8	24.9	1.64	6237	0.12	264	24.7		1.4	0.75	4.49	145.2	106.5	2.22	120	16	182	145	61	32	48.71	5.17	light yellow	clear	normal	-	-	-	-	-	-	-	1.02	6
*30	female	57	mild/moderate	discharge	#N/A	Pyelonephritis		60	98.3	2.33	6.5	1.3	5	16	61.4	35.4	26	1.36	6956	0.08	239	22.2	1.22	1.19	0.75	3.2	140.1	106.1	2.1	100	17	179	145		15	3.18	5.15	light yellow	clear	normal	-	-	+	-	-	-	-	1.01	5.5
*31	male	60	mild/moderate	discharge	#N/A	0		76	98.43	2.02	9.5	0.9	30	41	78.5	41.1	37.4	1.1	7305	0.13	269	25.4		1.3	0.72	4.11	139.6	100.2	2.24	481	19	271	243		80	30.91	5.79	light yellow	clear	normal	-	-	-	-	-	-	-	1.01	7
*32	male	53	severe	discharge	#N/A	0		79	98.66	3.68	28.3	6.7	21	37	79.5	46.6	32.9	1.42	7545	0.14	259	23.2	1.09	1	0.5	3.43	134.4	95.6	2.22	357	20	392	350		75	16.21	5.28	light yellow	clear	normal	-	+-	-	-	-	-	-	1.005	6
*33	female	67	severe	discharge	#N/A	0		56	99.6	5.2	23	8	22	28	72.1	31.7	40.4	0.78	3810	0.13	169	23.9	1.04	0.71	0.49	2.56	136.4	101.4	1.87	266	17	306	273	39	75	11.05	8.63	light yellow	clear	normal	-	-	-	-	-	-	-	1.01	5.5
*34	male	56	mild/moderate	discharge	#N/A	0		77	99.64	5.4	12	3.4	38	40	76.5	47.6	28.9	1.65	7796	0.24	316	27	1	0.96	0.72	4.06	138.2	97.5	2.19	146	21	200	167	79	15	14.46	5.99	light yellow	clear	normal	-	-	-	+	-	-	+	1.027	5.5
*35	female	59	severe	discharge	#N/A	0		58	100.98	6.4	11.2	2.5	16	26	62.4	40.2	22.2	1.81	4980	0.1	208	23.9	0.95	1.4	0.73	3.56	141.4	107.3	2.06	181	19	235	207	67	80	6.76	4.93	light yellow	clear	normal	-	-	-	-	-	-	-	1.016	6
*36	male	58	mild/moderate	discharge	#N/A	0		75	101.43	3.81	5	1.1	23	34	65.1	42.9	22.2	1.93	8291	0.24	369	24.5	1.08	1.33	0.69	5.03	143.8	105.5	2.28	77	14	195	159	72	72	3.55	6.4	light yellow	clear	normal	-	-	-	-	-	-	-	1.015	5.5
*37	male	65	mild/moderate	discharge	#N/A	0		72	101.45	3.45	11.7	3.9	101	83	60.2	31.1	29.1	1.07	5946	0.07	245	22.7		1.12	0.76	3.4	141	107.7	2	144	15	246	202		67	62.77	5.5	light yellow	clear	normal	-	-	-	-	-	-	-	1.018	6.5
*38	male	55	mild/moderate	discharge	#N/A	Secondary Hypertention	ARB, β Recepter Blocker	76	101.94	3.24	6.9	2.3	25	42	71.3	44.3	27	1.64	7468	0.17	270	23.3	0.85	0.75	0.57	3.45	137.5	100.9	2.23	6.79	332	21	226	70	36	14.71	194	light yellow	clear	normal	-	-	-	-	-	-	-	1.018	6
*39	male	57	mild/moderate	discharge	#N/A	0		75	102.14	6.07	8.6	2.1	30	39	63.4	35.5	27.9	1.27	7294	0.08	231	22.3	1.61	1.4	0.67	3.82	135.4	101.4	2.07	94	17	253	212		17			light yellow	very turbid	normal	-	-	+-	-	-	-	-	1.038	6
*40	male	54	critical	discharge	#N/A	0		76	102.66	5.11	18.9	4.4	22	27	64.7	39.7	25	1.59	7043	0.07	213	22.2	1.03	1.34	0.7	3.93	139.3	102.7	2.06	382	21	213	187	74	10	62.44	6.79	light yellow	clear	normal	-	-	-	-	-	-	++	1.015	6.5
*41	male	34	mild/moderate	discharge	#N/A	0		85	103.2	4.61	12.4	3	18	17	72	44.8	27.2	1.65	7625	0.22	427	21.5	0.91	1.2	0.76	4.01	139.8	103.3	2.27	106	16	156	125	75	19	12.4	5.02	light yellow	clear	normal	-	+	-	-	-	-	-	1.027	6.5
*42	male	92	critical	perish	#N/A	Secondary Hypertention,Mitral valve prolapse	CCB, Diuretic,α Recepter Blocker	60	104.62	4.62	10.5	3.9	24	39	53.8	34.2	19.6	1.74	4410	0.05	168	20	2.23	1.02	0.63	4.11	126.8	96.1	2.01	131	18	316	287	94	50	126.25	6.11	light yellow	clear	normal	-	-	-	+	-	+-	++	1.018	6.5
*43	male	41	mild/moderate	discharge	#N/A	0		79	107.34	3.97	10.4	2.9	24	23	64.1	41.9	22.2	1.89	8728	0.27	232	22.1		1.74	0.67	4.05	142.3	107.1	2.27	103	15	158	120				4.84	light yellow	clear	normal	-	-	-	-	-	-	-	1.029	6
*44	male	38	mild/moderate	discharge	#N/A	0		80	107.97	3.6	13.5	3.6	7	6	59.8	38.8	21	1.85	6971	0.16	177	25.5	1.1	1.13	0.69	3.75	142.3	104.3	2.07	67	14	145	119	81	18	39.94	5.37	light yellow	clear	normal	-	-	-	-	-	-	-	1.023	6.5
*45	male	36	mild/moderate	discharge	#N/A	Primary Hypertention	NON	80	109.49	4.33	23	7.3	22	38	63.9	37.5	26.4	1.42	7068	0.21	315	27.8	1.4	1.11	0.82	3.95	139.9	97.1	2.14	147	20	227	179	57	20	7.05	5.35	yellow	turbid	normal	-	-	-	-	-	-	-	1.024	6
*46	male	36	mild/moderate	discharge	#N/A	0		80	109.49	3.59	7.9	2	55	37	71.2	42.7	28.5	1.5	9606	0.33	386	23.7	1.09	1.76	0.78	4.39	140.7	104.3	2.21	81	38	210	150	86	7	0.63	4.88	light yellow	clear	normal	-	-	-	-	-	-	-	1.025	5.5
*47	female	66	mild/moderate	discharge	#N/A	0		51	112.31	2.6	8.7	2.2	27	55	58.7	34.8	23.9	1.46	7128	0.05	168	24.6		1.12	0.79	3.4	135.6	99	2.02	80	16	303	254		32	69.64	6.43	light yellow	clear	normal	-	-	-	+	-	-	-	1.024	6.5
*48	female	56	severe	discharge	#N/A	Chronic nephritis		54	112.44	3.42	16.3	3.3	37	30	72.2	37.5	34.7	1.08	6753	0.12	133	22.5		0.83	0.78	3.47	140.3	105.7	2.03	139	19	240	203				9.63
*49	male	77	mild/moderate	discharge	#N/A	Coronary heart disease, Secondary Hypertention	CCB, β Recepter Blocker, Diuretic	61	113.94	6.45	21.9	7.8	51	73	52.4	27.2	25.2	1.08	3036	0.06	226	20.3	0.97	0.92	0.68	2.79	130.2	96.4	1.88	115	17	357	347	51	18	15.27	6.45	yellow	clear	normal	-	-	+-	+	-	-	-	1.022	6.5
*50	male	68	critical	perish	#N/A	0		64	114.53	8.41	14	4.2	27	32	67.2	40.9	26.3	1.56	7979	0.21	196	25		0.95	0.65	3.79	140.2	102.2	2.2	85	19	369	336		45	15.3	8.08
*51	female	41	severe	discharge	#N/A	Lung cancer		58	114.59	2.66	8.1	1.9	10	20	63.9	37.7	26.2	1.44	6349	0.07	255	19.7	2.03	1.1	0.7	3.76	136.3	101.9	2.14	144	17	259	213	49	98	47.91	5.19	light yellow	clear	normal	-	-	+-	-	-	-	-	1.021	7
*52	male	60	mild/moderate	discharge	#N/A	Diabetes,atrial premature beat, hepatitis B		65	118.9	4.96	15	5.5	51	99	66.9	39.4	27.5	1.43	6277	0.16	254	24	0.92	1.07	0.76	3.72	141.6	105.9	2.13	236	51	220	168	90	6	0.54	5.84	light yellow	clear	normal	-	++	-	-	-	-	-	1.019	7
*53	male	52	mild/moderate	discharge	#N/A	0		68	119.1	5.29	11.4	3.7	18	32	58.2	34.4	23.8	1.45	5475	0.11	246	23.6		0.91	0.76	3.05	132.1	93.3	2.16	95	18	355	295				8.6
*54	male	50	severe	discharge	#N/A	Cerebrovascular disease,Hepatitis B infection,Tertiary Hypertention,Coronary heart disease	α Recepter Blocker, CCB, ARB, Diuretic	68	120.79	4.15	20.4	5.9	77	82	63.8	36.9	26.9	1.37	4531	0.15	378	22.6		1.26	0.75	3.72	143	107.3	2.16						28	1.41	6.41	light yellow	clear	normal	-	-	+++	+	-	-	-	1.01	6
*55	female	68	mild/moderate	discharge	#N/A	0		47	122.24	5.69	14.9	3.5	18	34	75.6	41.1	34.5	1.19	6160	0.21	138	21.8	0.75	1.11	0.63	3.75	139.7	97.7	2.23	89	32	232	226	76			6.63	light yellow	clear	normal	-	-	-	-	-	-	-	1.01	5
*56	female	36	mild/moderate	discharge	#N/A	0		56	123.83	2.21	5	1.3	7	20	64.8	38.9	25.9	1.5	6717	0.21	125	21.2		1.34	0.76	4.1	137.8	106.4	2.21	57	13	133	104		9	0.41	5.17	light yellow	clear	normal	-	-	+-	-	-	-	-	1.008	6
*57	male	35	mild/moderate	discharge	#N/A	0		72	125.25	3.41	7	2.1	9	20	63.7	39	24.7	1.58	7395	0.1	216	22		1.13	0.7	3.88	134.9	101	2.08	171	15	192	151				5.5	light yellow	clear	normal	-	-	+-	-	-	-	-	1.028	6
*58	male	21	mild/moderate	discharge	#N/A	0		78	125.44	3.97	10.2	3.7	23	29	74	41.6	32.4	1.28	6145	0.14	309	22.8		1.5	0.77	4.42	135.1	98.6	2.19	113	20	188	148				4.73
*59	male	57	mild/moderate	discharge	#N/A	Heart valve replacement		63	126.11	4.04	12.1	3.4	21	33	66.6	43	23.6	1.82	8074	0.07	240	21.8	1.13	0.99	0.78	3.48	131.5	96	2.1	134	17	304	286	66	13	43.71	5.85	light yellow	clear	normal	-	++	-	+	-	-	-	1.023	5.5
*60	male	34	mild/moderate	discharge	#N/A	Mild hydronephrosis of left kidney and ureter		72	126.13	3.66	11.1	3.1	9	30	64.6	39.5	25.1	1.57	7161	0.09	261	23	0.76	1.27	0.71	3.71	137.4	103.7	2.12	401	16	206	177	60	27	12.94	4.95	light yellow	clear	normal	-	-	-	-	-	-	-	1.005	6.5
*61	female	49	mild/moderate	discharge	#N/A	0		51	126.56	3.54	8.9	2.8	26	31	69.9	36.4	33.5	1.09	5621	0.08	198	20.3	0.78	1.45	0.65	3.57	141.6	107.2	2.05	99	13	220	182	49	61	32.41	5.74	light yellow	clear	normal	-	-	-	-	-	-	-	1.009	6.5
*62	male	51	mild/moderate	discharge	#N/A	0		65	126.66	3.11	9.3	2.2	36	40	61.6	38.3	23.3	1.64	6285	0.07	303	24.2	1.71	1.04	0.75	4.31	140.4	102.5	2.11	111	16	208	169				5.37	light yellow	clear	normal	-	++	-	-	-	-	-	1.018	6.5
*63	male	44	mild/moderate	discharge	#N/A	Hepatitis B		65	133.05	4.26	6.6	2.4	41	37	69.3	42.6	26.7	1.6	8157	0.2	293	23	1.04	1.08	0.74	3.73	139.4	106.3	2.24	79	18	196	153	85	25	8.07	7.83	light yellow	clear	normal	-	-	-	-	-	-	-	1.02	5.5
*64	female	54	mild/moderate	discharge	#N/A	0		47	134.87	1.4	13.1	2.8	9	23	68.4	41.1	27.3	1.51	8567	0.09	166	23.5	1.01	1.25	0.79	3.72	139.2	101.6	2.27	223	14	246	215		51	8.64	5.17	light yellow	clear	normal	-	-	-	-	-	++	-	1.009	6.5
*65	female	29	severe	discharge	#N/A	0		54	135.92	3.75	4.9	0.6	35	25	75.1	44.8	30.3	1.48	10047	0.31	304	22.2	1.25	0.9	0.73	4.01	137.4	101	2.2	93	14	161	134		123	8.66	9.15	light yellow	clear	normal	-	+-	-	-	-	-	-	1.005	5.5
*66	male	47	mild/moderate	discharge	#N/A	0		62	137.93	3.27	8.5	2.4	17	19	60.3	39.6	20.7	1.91	6857	0.12	245	22.6		1.02	0.72	3.54	140.1	107.2	2.21	90	16	141	115		12	1.42	5.17	light yellow	light turbid	normal	-	+-	-	+	-	-	-	1.028	6
*67	female	36	mild/moderate	discharge	#N/A	0		51	138.66	4.68	8.8	2.6	30	22	62.7	41.1	21.6	1.9	9300	0.21	234	21.4		1.36	0.71	3.71	141	103.8	2.25	80	15	151	122			1.96	5.08
*68	female	32	severe	discharge	#N/A	0		52	139.3	3.5	8.4	2.6	7	21	58.8	40.5	18.3	2.21	4517	0.08	212	23.2	0.98	1.15	0.74	3.34	136.8	102.8	1.95	88	17	141	115				5.26
*69	female	53	mild/moderate	discharge	#N/A	Diabetes		46	139.4	3.31	8.3	1.7	16	19	64.6	40.1	24.5	1.64	9468	0.19	240	23.8	1.44	1.47	0.78	3.83	140.9	103.6	2.29	45	11	189	141				7.07
*70	male	66	severe	discharge	#N/A	0		55	139.51	3.53	7.4	1.7	30	46	63.7	35.9	27.8	1.29	5520	0.06	127	20.1	1.26	1.21	0.71	4.31	134	103.3	2.02	99	19	300	257	51	12	65.51	8.16	light yellow	clear	normal	-	+-	-	+-	-	-	-	1.015	7.5
*71	female	38	mild/moderate	discharge	#N/A	0		50	140.04	2.36	7.4	1.7	7	18	59.6	36.9	22.7	1.63	7884	0.07	209	24.1	0.9	1.06	0.76	3.77	139.2	103.3	2.13	115	17	267	229	64	34		5.62
*72	female	60	mild/moderate	discharge	#N/A	0		44	140.04	4.82	9.5	2.9	7	25	62.7	42.3	20.4	2.07	6745	0.16	126	25.8	0.99	0.95	0.58	3.07	138.1	100.4	2.1	80	20	201	188	52	26	14.83	10.03	light yellow	clear	normal	-	-	+	-	-	-	-	1.011	7
*73	female	21	critical	discharge	#N/A	0		54	143.78	3.66	5.6	1.9	11	23	61.9	34.3	27.6	1.24	4672	0.06	209	21.2	0.96	1.39	0.76	4.21	139.1	103.6	2.12	102	17	183	147	53	71	25.96	5.05	light yellow	clear	normal	-	+-	-	-	-	-	-	1.019	6
*74	female	53	mild/moderate	discharge	#N/A	0		44	147.09	2.24	6.9	1.3	19	25	62.9	37.7	25.2	1.5	7863	0.13	298	24.3	1.44	1.41	0.72	3.3	142.5	104	2.17	73	15	188	158	89	60	19.55	4.99	light yellow	turbid	normal	-	-	+-	-	-	+	-	1.017	6.5
*75	male	38	severe	discharge	#N/A	0		61	149.85	3.38	7.2	2.1	28	20	83.3	47.4	35.9	1.32	11504	0.33	422	24.4	1.18	0.89	0.65	3.34	139.6	104.5	2.02	108	14	170	140		102	6.1	6.45	light yellow	clear	normal	-	-	-	-	-	-	-	1.021	6
*76	female	38	mild/moderate	discharge	#N/A	0		47	150.91	3.25	9.3	3	14	21	76.7	46.8	29.9	1.57	9086	0.25	250	24.1	1.02	0.83	0.65	3.7	142.7	100	2.28	81	21	132	124	42			6.02	light yellow	clear	normal	-	-	++	-	-	-	-	1.03	5
*77	female	37	mild/moderate	discharge	#N/A	0		47	151.98	3.78	9.3	2.6	2	11	64.4	41	23.4	1.75	6963	0.13	211	22.1	1.06	1.31	0.68	4.09	138.4	104.8	2.16	69	12	138	112	39	7		4.88
*78	male	33	mild/moderate	discharge	#N/A	0		61	155.21	3.33	11.3	3.2	11	17	61.2	43.3	17.9	2.42	7730	0.11	283	22.4	1.18	1	0.63	3.83	134.6	100.1	2.12	84	16	167	143		8		6.07	light yellow	turbid	normal	-	+	-	-	-	-	+-	1.01	7
*79	female	52	mild/moderate	discharge	#N/A	0		41	161.33	5.08	5.1	1.3	37	43	53.7	32.2	21.5	1.5	5855	0.25	217	21.7		0.89	0.64	3.41	141.3	108	2.05	61	15	228	183				5.56	light yellow	clear	normal	-	-	+	-	-	-	-	1.02	6.5
*80	female	51	mild/moderate	discharge	#N/A	0		39	172.6	5.09	18.5	3.8	9	13	55.9	31.9	24	1.33	6493	0.37	259	27		1.2	0.78	3.45	142.1	101.4	2.07									light yellow	clear	normal	-	-	-	-	-	-	-	1.011	7
*81	female	30	mild/moderate	discharge	#N/A	0		44	172.89	2.01	8.3	2.3	14	19	72.6	45.3	27.3	1.66	7218	0.24	181	23		0.82	0.45	4.01	142.3	105.9	2.32	66	15	156	143		20	0.95	5.87	light yellow	clear	normal	-	-	-	-	-	+++	-	1.01	7
*82	male	50	mild/moderate	discharge	#N/A	0		50	175.17	2.61	13.2	3.7	24	53	59.5	36.2	23.3	1.55	6485	0.05	239	23.4		1.06	0.7	3.57	138.2	98.9	2.07	1069	27	396	343		50	73.86	5.16	light yellow	clear	normal	-	++	-	-	-	-	-	1.008	6.5
*83	male	90	critical	discharge	#N/A	Cerebral infarction,Tertiary Hypertention,Diabetes,Coronary heart disease,arrhythmia, Parkinson's syndrome, left femoral neck fracture	β Recepter Blocker, CCB, ARB, Diuretic	39	178.6	5.84	9.8	2.1	12	18	63.2	36.7	26.5	1.38	6304	0.11	136	27.6	1.25	1.22	0.75	4.31	143.6	102	2.22	77	20	243	209	53		4.08	18.7	light yellow	clear	normal	-	-	+	+-	-	-	++++	1.025	6
*84	female	37	mild/moderate	discharge	#N/A	0		41	179.26	2.51	10.2	2.6	35	26	64.4	38.8	25.6	1.52	7881	0.11	219	23.9	1.09	1.31	0.72	3.59	139.4	104.8	2.01	169	16	349	281	68	82	37.65	6.29	light yellow	light turbid	normal	-	-	+-	+	-	++	-	1.019	6.5
*85	female	52	mild/moderate	discharge	#N/A	0		35	195.35	2.76	5.8	1.8	23	23	61	34.1	26.9	1.27	7192	0.06	194	21.1	0.77	1.38	0.72	3.63	139.9	107.1	1.93	52	13	217	166	70	53	33.75	5.49	light yellow	turbid	normal	-	+	+	+-	-	-	-	1.026	6.5
median		52						60.5	121.515	3.715	9.5	2.6	22	27.5	64.4	39.65	25.95	1.555	7053	0.13	239	23.2	1.05	1.14	0.72	3.74	139.5	102.8	2.14	99.5	17	209	172	68	35	14.77	5.765											1.018	6
IQR		37.25						51	102.27	3.255	7.6	2.025	13.25	21	61.675	36.75	23.65	1.3725	6247	0.08	200.5	22.125	0.9575	1	0.67	3.4725	137.4	100.125	2.07	80	15	169.25	143	53	17.75	6.1	5.17											1.01	6
IQR		58.75						72	139.482	4.665	12.325	3.575	30	37.75	70.05	42.525	27.575	1.65	7846.25	0.21	269.75	24.275	1.2275	1.325	0.76	4.0575	141	105.325	2.22	144	19	254.5	219.25	77	68	34.725	6.45											1.0235	6.5
count		62		2				62	62	62	62	62	62	62	62	62	62	62	62	62	62	62	44	62	62	62	62	62	62	60	60	60	60	33	48	44	60	3/51	7/51	0/51	0/51	12/51	16/51	13/51	1/51	5/51	6/51	51	51
p value								0.000386277	< 0.0001	< 0.0001	0.00172446	0.00055596	0.0502224	0.0502087	0.707877	0.00127621	0.00108731	0.000497496	0.0462824	0.975469	0.000381807	0.375303	0.0186702	0.0304247	0.0588078	0.0885451	0.0399785	0.0711707	0.583675	0.00333485	0.702934	0.00554311	0.00129789	0.059277	0.615407	0.183489	0.676676		0.34171	1	1	0.34091	0.53868	0.21899	0.40719	0.04806	0.00757	0.226216	0.765928
discovery								*	*	*	*	*				*	*	*	*		*		*	*			*			*		*	*													*	*
							ACEI=Angiotensin Converting Enzyme Inhibitors
							CCB=Calcium Channel Blocker
							ARB=Angiotensin Receptor Blocker
[truncated: 15 more columns]
